# Supplementary material for: Immobilization of Moniliella spathulata R25L270 Lipase on Ionic, Hydrophobic and Covalent Supports: Functional Properties and Hydrolysis of Sardine Oil
Source: Molecules. 2017 Sep 25;22(10):1508. doi: 10.3390/molecules22101508 (PMC6151709; doi:10.3390/molecules22101508)
Supplement: Supplementary File 1 [file molecules-22-01508-s001.zip]

Archive with 7 entries (7 files):
- Supplementary file for calculating the kinetic parameters.pdf
- CNBr activated.pdf
- DEAE - Agarose.pdf
- Free Lipase.pdf
- Octyl + Trehalose.pdf
- Octyl+ PEI.pdf
- Octyl-Sepharose.pdf
